# Supplementary material for: Fragment-Based Ab Initio Molecular Dynamics Simulation for Combustion
Source: Molecules. 2021 May 23;26(11):3120. doi: 10.3390/molecules26113120 (PMC8197069; doi:10.3390/molecules26113120)
Supplement: Supplementary file 1 [file molecules-26-03120-s001.zip]

Archive with 1 entries (1 files):
- molecules-1171076-supplementary.pdf
